# Supplementary material for: From the Vineyard to the Winery: How Microbial Ecology Drives Regional Distinctiveness of Wine
Source: Front Microbiol. 2019 Nov 20;10:2679. doi: 10.3389/fmicb.2019.02679 (PMC6880775; doi:10.3389/fmicb.2019.02679)
Supplement: Supplementary file 1 [file Table_1.XLSX]

## Sheet: Sheet1
		Table S1 Studies of affect factors on vineyard and wine microbial communities
		Microorganisms	Scale	Materials	Methods	Factors	References
		Geography
		Bacteria, fungi	Multiple regions	Must	Culture-independent	Location, longitude, latitude, altitude	Bokulich et al. 2014
		Yeasts	Multiple regions	Must, ferments	Culture-dependent	Location	Gayevskiy and Goddard, 2012
		S. cerevisiae	Multiple regions	Soil, grape juice	Culture-dependent	Location	Knight and Goddard, 2015
		Bacteria	Within region	Soil	Culture-independent	Location, AVA, elevation, slope, latitude	Burns et al. 2015
		Bacteria, fungi	Within region	Must, ferments	Culture-independent	Location: winery-specific	Stefanini et al. 2016
		Yeasts	Within region	ferments	Culture-dependent	Location: vineyard-specific	Tofalo et al. 2014
		Bacteria, fungi	Within region	Grapes, leaves	Culture-independent	Location, spatial distance	Miura et al. 2017
		Bacteria	Within region	Musts, ferments samples	Culture-independent	Location, orientation, intra- < inter- vineyard	Portillo et al. 2016
		Yeasts	Within region	Grapes	Culture-dependent	Location, intra- > inter- vineyard	Setati et al. 2012
		Bacteria	Multiple regions	Grapes, bark	Culture-independent	Location, bark > grapes	Vitulo et al. 2018
		Bacteria	Multiple regions	Soil, grapes	Culture-independent	Location	Mezzasalma et al. 2018
		Bacteria, fungi	Multiple regions	Grapes, leaves	Culture-independent	Location, leaves > grapes	Singh et al. 2018
		Fungi	Multiple regions	Soil, grapes and ferments, bark	Culture-independent	Location	Morrison-Whittle et al. 2018
		Climate
		Bacteria, fungi	Macroclimate, mesoclimate, microclimate	Must	Culture-independent	Macro-climate: temperature, net precipitation, evapotranspiration, relative humidity, wind, soil termperature; Meso- & Micro- climate: vintage	Bokulich et al. 2014
		Yeasts	Macroclimate	Grapes	Culture-dependent/ independent	Temperature, rainfall, relatively humidity	Jara et al. 2016
		Yeasts	Macroclimate, mesoclimate	Air, must, wine	Culture-dependent	Vintage	Vigentini et al. 2015
		Bacteria	Mesoclimate, microclimate	Soil, roots, leaves, flowers/grapes	Culture-independent	Vintage: temperature	Zarraonaindia et al. 2015
		Fungi	Mesoclimate	Grapes, must	Culture-independent	Vintage: rainfall	Stefanini et al. 2017
		Yeasts	Mesoclimate	Grapes	Culture-dependent	Vintage	Sabate et al. 2002
		Bacteria	Mesoclimate	Soil	Culture-independent	Precipitation	Burns et al. 2015
		Fungi	Microclimate	Grapes	Culture-dependent	Inter-vine or intra-vine climate	Setati et al. 2012
		Soil
		Bacteria	Within region	Soil, roots, leaves, flowers/grapes	Culture-independent	Soil moisture, temperature, pH, C, C:N	Zarraonaindia et al. 2015
		Bacteria	Within region	Soil	Culture-independent	Soil type, texture, water content, clay content, pH, PMN, DOC, C, N, C:N	Burns et al. 2015
		Anthropogenic Practices
		Vineyard management
		Pesticides, herbicides and fertilisers
		Bacteria, fungi	One vineyard	Leaves	Culture-independent	Chemical treatments	Pinto et al. 2014
		Bacteria, fungi	One vineyard	Grapes, must, wine	Culture-dependent/ independent	Chemical and biological Fungicides	Escribano-Viana et al. 2018
		Bacteria, fungi	Multi vineyards	Leaves	Culture-independent	Chemical and biological Fungicides	Perazzolli et al. 2014
		Bacteria, fungi	One vineyard	Soil, grapes	Culture-independent	Chemical hebicides	Chou et al. 2018
		Bacteria	Multi vineyards	Soil	Culture-independent	Fertilisation, cover crop, tillage	Burns et al. 2016
		Agricultural systems
		Fungi	Multi vineyards	Grapes	Culture-dependent	Conventional/ Biodynamic/ Integrated system	Setati et al. 2012
		Yeasts	Multi vineyards	Grapes, must	Culture-dependent	Conventional/ Organic system	Cordero-Bueso et al. 2011
		Fungi	Multi vineyards	Grapes	Culture-independent	Conventional/ Biodynamic/ Integrated system	Setati et al. 2015
		Fungi	Multiple regions	Grapes	Culture-dependent/ independent	Conventional/ Organic system	Martins et al. 2014
		Yeasts	Multi vineyards	Must, wine	Culture-dependent	Conventional/ Biodynamic/ Integrated system	Bagheri et al. 2015
		Fungi	One vineyard	Grapes, must, wine	Culture-independent	Conventional/ Organic/ Ecophyto system	Grangeteau et al. 2017
		Yeasts	Multi vineyards	Grapes, must, wine	Culture-dependent/ independent	Conventional/ Organic system	Milanović et al. 2013
		Bacteria	Multiple regions	Grapes	Culture-dependent/ independent	Conventional/ Organic system	Martins et al. 2012
		Bacteria, fungi	One vineyard	Grapes, leaves, shoots	Culture-dependent	Conventional/ Organic system	Schmid et al. 2011
		Bacteria, fungi	Multi vineyards	Grapes, must, wine	Culture-independent	Conventional/ Biodynamic system	Mezzasalma et al. 2017
		Bacteria, fungi	Multi vineyards	Grapes, leaves	Culture-independent	Conventional/ Organic system	Miura et al. 2017
		Bacteria, fungi	One vineyard	Grapes	Culture-independent	Conventional/ Organic/ Biodynamic system	Kecskeméti et al. 2016
		Fungi	Multi vineyards	Shoots	Culture-dependent/ independent	Organic/ Integrated system	Pancher et al. 2012
		Bacteria	Multi vineyards	Soil	Culture-independent	Conventional/ Organic/ Biodynamic system	Burns et al. 2016
		Fungi	Multi vineyards	Soil, bark, grapes, harvested juice	Culture-independent	Conventional/ Biodynamic system	Morrison-Whittle et al. 2017
		Bacteria	Multi vineyards	Grapes, bark	Culture-independent	Conventional/ Biodynamic system	Vitulo et al. 2019
		Winemaking practices
		Fungi	One vineyard	Grapes, must, wine	Culture-independent	Pressing, SO2	Grangeteau et al. 2017
		Bacteria, fungi	One vineyard	Must, wine	Culture-independent	SO2 (dose-dependent)	Bokulich et al. 2015
		Bacteria	One vineyard	Must, wine	Culture-independent	SO2	Piao et al. 2015
